# Supplementary material for: A Step Forward in Understanding the Expression of Classical Aquaporins in the Male Reproductive Tract: Study Findings in Cattle (Bos taurus)
Source: Int J Mol Sci. 2024 Jul 12;25(14):7653. doi: 10.3390/ijms25147653 (PMC11276675; doi:10.3390/ijms25147653)
Supplement: Supplementary file 1 [file ijms-25-07653-s001.zip]

Archive with 1 entries (1 files):
- ijms-3105118-supplementary.pdf
